# Supplementary material for: Lectin staining and Western blot data showing differential sialylation of nutrient-deprived cancer cells to sialic acid supplementation
Source: Data Brief. 2015 Oct 9;5:481–8. doi: 10.1016/j.dib.2015.09.043 (PMC4631887; doi:10.1016/j.dib.2015.09.043)
Supplement: Supplementary file 1 — Supplementary material [file mmc1.zip]

Archive with 7 entries (7 files):
- coi_disclosure MM.pdf
- coi_disclosure CL.pdf
- coi_disclosure DA.pdf
- coi_disclosure HA.pdf
- coi_disclosure HB.pdf
- coi_disclosure KY.pdf
- coi_disclosure LD.pdf
